# Supplementary material for: Behavioural responses to Covid-19 health certification: a rapid review
Source: BMC Public Health. 2021 Jun 24;21:1205. doi: 10.1186/s12889-021-11166-0 (PMC8221819; doi:10.1186/s12889-021-11166-0)
Supplement: Supplementary file 1 — Additional file 1. [file 12889_2021_11166_MOESM1_ESM.xlsx]

## Sheet: MMAT checklist
					SCREENING QUESTIONS		1. QUALITATIVE STUDIES					2. RANDOMIZED CONTROLLED TRIALS					3. NON-RANDOMIZED STUDIES					4. QUANTITATIVE DESCRIPTIVE STUDIES					5. MIXED METHODS STUDIES					COMMENTS	Overall Risk Score	Quality (1/2 = Low, 3 = Medium, 4/5 = High)
RefID	First author	Year	Citation	Link	S1. Are there clear research questions?	S2. Do the collected data allow to address the research questions?	1.1. Is the qualitative approach appropriate to answer the research question?	1.2. Are the qualitative data collection methods adequate to address the research question?	1.3. Are the findings adequately derived from the data?	1.4. Is the interpretation of results sufficiently substantiated by data?	1.5. Is there coherence between qualitative data sources, collection, analysis and interpretation?	2.1. Is randomization appropriately performed?	2.2. Are the groups comparable at baseline?	2.3. Are there complete outcome data?	2.4. Are outcome assessors blinded to the intervention provided?	2.5 Did the participants adhere to the assigned intervention?	3.1. Are the participants representative of the target population?	3.2. Are measurements appropriate regarding both the outcome and intervention (or exposure)?	3.3. Are there complete outcome data?	3.4. Are the confounders accounted for in the design and analysis?	3.5. During the study period, is the intervention administered (or exposure occurred) as intended?	4.1. Is the sampling strategy relevant to address the research question?	4.2. Is the sample representative of the target population? (before weighting)	4.3. Are the measurements appropriate?	4.4. Is the risk of nonresponse bias low?	4.5. Is the statistical analysis appropriate to answer the research question?	5.1. Is there an adequate rationale for using a mixed methods design to address the research question?	5.2. Are the different components of the study effectively integrated to answer the research question?	5.3. Are the outputs of the integration of qualitative and quantitative components adequately interpreted?	5.4. Are divergences and inconsistencies between quantitative and qualitative results adequately addressed?	5.5. Do the different components of the study adhere to the quality criteria of each tradition of the methods involved?
	Adepoju, P	2019	The yellow fever vaccination certificate loophole in Nigeria	https://pubmed.ncbi.nlm.nih.gov/31327359/	No	No																										Non-empirical paper	0	N/A
	Behavioural Insights Team	2020	The negative side effects of mass testing	N/A	Yes	Yes						Can't tell	Can't tell	Yes	Yes	Yes																	0	Medium
	COSMO	2020	Vaccinations	https://projekte.uni-erfurt.de/cosmo2020/archiv/10-01/cosmo-analysis.html#14_immunit%C3%A4tspass https://www.psycharchives.org/handle/20.500.12034/2521	Yes	Yes																Can't tell	Can't tell	Yes	Can't tell	Yes						Report is in German	0	Low
	Betsch, C.	2020	Covid-19 Snapshot Monitoring (Wave 10)	https://projekte.uni-erfurt.de/cosmo2020/archiv/11-01/cosmo-analysis.html#15_immunit%C3%A4tspass https://www.psycharchives.org/handle/20.500.12034/2641	Yes	Yes																Yes	Yes	Yes	Can't tell	Can't tell						Report is in German	0	Medium
	Betsch, C.	2020	Covid-19 Snapshot Monitoring (Wave 11)	https://projekte.uni-erfurt.de/cosmo2020/archiv/12-02/cosmo-analysis.html#14_immunit%C3%A4tspass https://www.psycharchives.org/handle/20.500.12034/2642	Yes	Yes																Yes	Yes	Yes	Can't tell	Can't tell						Report is in German	0	Medium
	Betsch, C.	2020	Covid-19 Snapshot Monitoring (Wave 12)	https://projekte.uni-erfurt.de/cosmo2020/archiv/13-02/cosmo-analysis.html#16_immunit%C3%A4tspass https://www.psycharchives.org/handle/20.500.12034/2673	Yes	Yes																Yes	Yes	Yes	Can't tell	Can't tell						Report is in German	0	Medium
	Betsch, C.	2020	Covid-19 Snapshot Monitoring (Wave 13)	https://projekte.uni-erfurt.de/cosmo2020/archiv/15-01/cosmo-analysis.html#1_zusammenfassung_und_empfehlungen https://www.psycharchives.org/handle/20.500.12034/2758	Yes	Yes																Yes	Yes	Yes	Can't tell	Can't tell						Report is in German	0	Medium
	Betsch, C.	2020	Covid-19 Snapshot Monitoring (Wave 15)	https://academic.oup.com/eurpub/article/26/3/378/2467110	Yes	Yes																Yes	Yes	Yes	Can't tell	Can't tell						Report is in German	0	Medium
	Betsh, C. & Bohm, R.	2020	Detrimental effects of introducing partial compulsory vaccination: experimental evidence	https://www.ipsos.com/en-ca/news-polls/many-canadians-arent-in-a-hurry-to-receive-covid-19-vaccine	Yes	Yes						Can't tell	Can't tell	Can't tell	Yes	Yes																	0	Low
	Bricker	2020	Many Canadians Aren’t In A Hurry To Receive COVID-19 Vaccine	https://projekte.uni-erfurt.de/cosmo2020/web/topic/impfung/10-impfungen/#priorisierung-bei-der-impfstoffverteilung-stand-10.11.2020	Yes	Yes																Yes	Yes	Yes	Can't tell	Can't tell							0	Medium
	Dennis, S. et al	2020	A Representative Sample of Australian Participant’s Attitudes Towards Government Tracking During the COVID-19 Pandemic.	https://paulgarrettphd.github.io/Site/Wave2Final.html	Yes	Yes																Yes	No	Yes	No	Can't tell							0	Low
	Feleszko, W. et al (2020)	2020	Flattening the Curve of COVID-19 Vaccine Rejection—A Global Overview	https://papers.ssrn.com/sol3/papers.cfm?abstract_id=3631972	Yes	Yes																Yes	Yes	Can't tell	Can't tell	Can't tell							0	Low
	Garret, P. et al (2020)	2020	A Representative Sample of Australian Participant’s Attitudes Towards the COVIDSafe App.	https://paulgarrettphd.github.io/Site/Wave3PrelimAnalysis.html	Yes	Yes																Yes	No	Yes	No	Can't tell							2	Low
	Graeber, D., et al (2020)	2020	Attitudes on voluntary and mandatory vaccination against COVID-19: Evidence from Germany	https://papers.ssrn.com/sol3/papers.cfm?abstract_id=3717703	Yes	Yes																Yes	No	Yes	Yes	Yes							4	High
	Haney, C. & Laughlin, G. (2020)	2020	One in five Americans would seek infection with the COVID-19 virus to earn an “immunity passport”	https://www.qualtrics.com/blog/americans-seek-covid-infection-for-immunity/	Yes	Yes																Can't tell	No	Yes	Can't tell	Yes							2	Low
	Hearn, A. & Bull, T. (27 Nov, 2020)	2020	Brits 'desperate for vaccine' as majority say they would take jab as soon as they can	https://www.dailystar.co.uk/news/latest-news/brits-desperate-vaccine-majority-say-23079426	Yes	Yes																Can't tell	Can't tell	Can't tell	Can't tell	Can't tell							0	Low
	IATA (August, 2020)	2020	Passenger insights in the times of a pandemic: Issue 3, August 2020	https://www.iata.org/en/publications/store/covid-passenger-survey/	Yes	Yes																Yes	No	Yes	Can't tell	Can't tell							2	Low
	IPSOS Essentials (2020)	2020	Tracking consumer attitudes and behavior in a time of crisis	https://www.ipsos.com/en-au/3-4-australians-support-mandatory-covid-19-vaccination	Yes	Yes																Yes	No	Yes	Can't tell	Can't tell							2	Low
	IRES - Romanian Institute for Evaluation and Strategy (2020)	2020	Emergency Balance Sheet: Impact of Covid-19 on the life of Romanians	https://ires.ro/articol/397/bilan-ul-starii-de-urgen%C8%9B%C4%83-in-romania	Yes	Yes																Yes	Yes	Yes	Can't tell	Can't tell						Report is in Romanian	3	Medium
	Largent, E.A., Persad, G., & Sangenito, S. (2020)	2020	US Public Attitudes Toward COVID-19 Vaccine Mandates	https://jamanetwork.com/journals/jamanetworkopen/fullarticle/2774317	Yes	Yes																Yes	No	Yes	No	Yes							2	Low
	Lazarus et al. (2020)	2020	A global survey of potential acceptance of a COVID-19 vaccine	https://www.nature.com/articles/s41591-020-1124-9#Sec4	Yes	Yes																Yes	Can't tell	Yes	Can't tell	Yes							3	Medium
	Lewandowsky, S. (2020)	2020	Spain Wave 1 on 27 April - 2 May 2020	https://stephanlewandowsky.github.io/UKsocialLicence/SpainCov1.html#5_Immunity_Passports	Yes	Yes																Yes	No	Yes	No	Yes							3	Medium
	Lewandowsky, S., et al. (2020)	2020	Public acceptance of Privacy-Encroaching Policies to Address the COVID-19 Pandemic in the United Kingdom	https://psyarxiv.com/njwmp/	Yes	Yes																Yes	No	Yes	Yes	Yes							4	High
	Lorenz-Spreen, P. et al (2020)	2020	Public attitudes towards tracking measures for COVID-19 in Germany - Wave 2	https://ai_society.mpib.dev/tracking-app/wave2.html#Immunity_Passports	Yes	Yes																Yes	Can't tell	Yes	No	Can't tell							2	Low
	Nehme, M., et al. (2020).	2020	Perceptions of immunity and vaccination certificates among the general population: a nested study within a serosurvey of anti-SARS-CoV-2 antibodies (SEROCoV-POP)	https://smw.ch/article/doi/smw.2020.20398	Yes	Yes																Yes	No	Yes	Yes	Yes							4	High
	Qualtrics (Sept 2020)	2020	How ready are Americans to Trust a Covid-19 Vaccine?	https://www.qualtrics.com/m/assets/wp-content/uploads/2020/09/Qualtrics-Study_-Are-Americans-Ready-to-Trust-a-Vaccine.pdf https://www.qualtrics.com/blog/covid-19-vaccine-trust/	Yes	Yes																Yes	No	Yes	Can't tell	Yes							3	Medium
	Redfield & Wilton Strategies (8 May, 2020)	2020	A FIFTH of Britons would consider deliberately getting infected with coronavirus if 'immunity certificates' are introduced by the government to return to normal life	https://www.dailymail.co.uk/news/article-8299905/A-FIFTH-Britons-consider-deliberately-getting-coronavirus-immunity-certificate.html https://redfieldandwiltonstrategies.com/media-research/	Yes	Yes																Yes	Can't tell	Yes	Can't tell	Yes							3	Medium
	Savanta:Comres (2020)	2020	ITN, COVID-19 Vaccine Poll – 23 November 2020	https://2sjjwunnql41ia7ki31qqub1-wpengine.netdna-ssl.com/wp-content/uploads/2020/12/Final_ITN_20201123_Private.pdf	Yes	Yes																Yes	Can't tell	Yes	Can't tell	Yes							3	Medium
	Waller, J., et al. (2020).	2020	‘Immunity Passports’ for SARS-CoV-2: an online experimental study of the impact of antibody test terminology on perceived risk and behaviour	https://bmjopen.bmj.com/content/10/8/e040448	Yes	Yes						Yes	Yes	Yes	Yes	Yes																	5	High
	YouGov (2 Dec, 2020)	2020	Would you support or oppose the government making it legally compulsory for all people in Britain to be vaccinated against COVID-19?	https://yougov.co.uk/topics/health/survey-results/daily/2020/12/02/8d518/3	Yes	Yes																Can't tell	Can't tell	Yes	Can't tell	Can't tell							1	Low
	YouGov (24 Nov, 2020)	2020	The CEO of Qantas airline has said that once a COVID-19 vaccine becomes available, passengers will only be allowed to fly on Qantas flights if they can provide proof they have been vaccinated. Would you support or oppose it if all airlines adopted this policy?	https://yougov.co.uk/topics/travel/survey-results/daily/2020/11/24/a8e1c/3	Yes	Yes																Can't tell	Can't tell	Yes	Can't tell	Can't tell							1	Low
	YouGov (December, 2020)	2020	Once people start receiving vaccinations for COVID-19, do you think those who​ have been vaccinated should no longer be subject to coronavirus restrictions (e.g. having to stay at home, having to wear masks, etc) or should everyone still be subject to the same coronavirus restrictions until most people have been vaccinated?	https://yougov.co.uk/topics/health/survey-results/daily/2020/12/08/d6bc9/1?utm_source=twitter&utm_medium=daily_questions&utm_campaign=question_1	Yes	Yes																Can't tell	Can't tell	Yes	Can't tell	Can't tell							1	Low
	YouGov/Sky (December, 2020)	2020	YouGov/Sky Survey Results	https://docs.cdn.yougov.com/8jj48ajo8c/SKY_Vaccine_201203.pdf	Yes	Yes																Can't tell	Yes	Yes	Can't tell	Yes							3	Medium
